# Supplementary material for: Silactins and Structural Diversity of Biosilica in Sponges
Source: Biomimetics (Basel). 2024 Jun 27;9(7):393. doi: 10.3390/biomimetics9070393 (PMC11274843; doi:10.3390/biomimetics9070393)
Supplement: Supplementary file 1 [file biomimetics-09-00393-s001.zip]

Archive with 1 entries (1 files):
- biomimetics-3057986-supplementary.pdf
